# Supplementary material for: Impact of somatic copy number alterations on the glioblastoma miRNome: miR‐4484 is a genomically deleted tumour suppressor
Source: Mol Oncol. 2017 May 24;11(8):927–44. doi: 10.1002/1878-0261.12060 (PMC5537698; doi:10.1002/1878-0261.12060)
Supplement: Supplementary file 2 — Table S1. List of copy number altered (amplified and deleted regions) identified by GISTIC and RAE algorithms and the regions harbouring miRNA genes among them. [file MOL2-11-927-s002.xlsx]

## Sheet: Sheet1
Supplementary Table 1, ST1: List of copy number altered (amplified and deleted regions) identified by GISTIC and RAE algorithms and the regions harbouring miRNA genes among them.
	Amplification (GISTIC)
S.No	Chromosome	Region	Cytoband	q value	Regions harbouring miRNAs
1	7	chr7:54892257-55065093	7p11.2	1.3883e-232	No
2	12	chr12:56361666-56597790	12q14.1	4.6075e-45	Yes
3	4	chr4:54433380-54601117	4q12	2.5035e-40	No
4	12	chr12:67401962-67587710	12q15	1.6246e-37	No
5	1	chr1:202299299-203082234	1q32.1	6.614e-14	No
6	7	chr7:116093098-117302075	7q31.2	2.8743e-11	No
7	7	chr7:141918096-142212413	7q34	4.5449e-05	No
8	7	chr7:91663105-92449391	7q21.2	7.8317e-05	Yes
9	3	chr3:182196029-183245654	3q26.33	9.8223e-05	No
10	2	chr2:11979076-20827615	2p24.3	0.014377	Yes
11	1	chr1:241494131-242812047	1q44	0.017271	Yes
12	12	chr12:3757530-4698480	12p13.32	0.07698	No
13	11	chr11:32391330-37305924	11p13	0.07698	Yes
	Deletion (GISTIC)
S.No	Chromosome	Region	Cytoband	q value	Regions harbouring miRNAs
1	9	chr9:21957549-22001476	9p21.3	2.72E-315	No
2	10	chr10:89545695-89643513	10q23	1.0787e-20	No
3	1	chr1:50928212-51246870	1p33	3.4424e-07	No
4	1	chr1:8051998-9226270	1p36.23	0.00010484	Yes
5	13	chr13:47761537-50220424	13q14	0.00049556	Yes
6	6	chr6:162222678-165387742	6q26	0.012218	No
7	17	chr17:26424461-26673293	17q11.2	0.16879	Yes
	Amplification (RAE)
S.No	Chromosome	Region	Cytoband	q value	Regions harbouring miRNAs
1	1	chr1:202612588-202814268	1q32.1	5.86e-6	No
2	4	chr4:54460773-54609961†	4q12	1.48e-6	No
3	7	chr7:324877-12351519	7p22.3-p21.3	<3.12e-8	Yes
4	7	chr7:32978585-32991749	7p14.3	<3.12e-8	No
5	7	chr7:54939388-55065094	7p11.2	<3.12e-8	No
6	7	chr7:79152609-80629694	7q21.11	<3.12e-8	No
7	7	chr7:89586775-89622466	7q21.13	<3.12e-8	No
8	7	chr7:91590329-91875152	7q21.2	<3.12e-8	Yes
9	7	chr7:93861901-94035020	7q21.3	<3.12e-8	No
10	7	chr7:97406212-100162851	7q21.3-q22.1	<3.12e-8	Yes
11	7	chr7:116107046-116287617	7q31.2	<3.12e-8	No
12	7	chr7:128881150-129129423	7q32.1-q32.2	<3.12e-8	No
13	7	chr7:139589312-140447686	7q34	<3.12e-8	No
14	7	chr7:148174547-148452951	7q36.1	<3.12e-8	No
15	7	chr7:151802163-152147204	7q36.1	<3.12e-8	No
16	12	chr12:56412157-56432040	12q14.1	<3.12e-8	No
17	12	chr12:67427666-67595330	12q15	0.0013	No
18	19	chr19:64418-2751481	19p13.3	<3.12e-8	Yes
19	19	chr19:9931230-11504726	19p13.2	<3.12e-8	Yes
20	19	chr19:18009615-19847025	19p13.11-p12	<3.12e-8	Yes
21	19	chr19:40556205-40941188	19q13.12	<3.12e-8	No
22	19	chr19:48400778-50690999	19q13.31-q13.32	<3.12e-8	Yes
23	19	chr19:57280916-59487170	19q13.33-q13.42	<3.12e-8	Yes
24	19	chr19:61315618-63784327	19q13.42-q13.43	<3.12e-8	Yes
25	20	chr20:8747-1499034	20p13	<3.12e-8	No
26	20	chr20:15722337-25917155	20p12.1-p11.1	<3.12e-8	Yes
27	20	chr20:45393452-45627967	20q13.12	<3.12e-8	No
	Deletion (RAE)
S.No	Chromosome	Region	Cytoband	q value	Regions harbouring miRNAs
1	1	chr1:2421920-2435295	1p36.32	0.0517	No
2	1	chr1:4319860-7450034	1p36.32-p36.23	0.0027	Yes
3	1	chr1:7684408-8266341	1p36.23	0.0258	No
4	1	chr1:8446620-8540039‡	1p36.23	0.0062	No
5	1	chr1:8912632-9203074	1p36.23-p36.22	0.0355	Yes
6	1	chr1:50863090-51315433	1p33-p32.3	5.04e-6	Yes
7	6	chr6:110785099-110921168	6q21	0.0719	No
8	6	chr6:111066563-111532934	6q21	0.0719	No
9	6	chr6:133285952-134560881	6q23.2	6.53e-5	No
10	6	chr6:163507534-164548510	6q26-q27	3.99e-6	No
11	9	chr9:153131-963803	9p24.3	<3.65e-8	No
12	9	chr9:4806748-5325065	9p24.1	<3.65e-8	Yes
13	9	chr9:10548927-11942522	9p23	<3.65e-8	No
14	9	chr9:18233672-19034310	9p22.2-p22.1	<3.65e-8	Yes
15	9	chr9:21980522-21998167	9p21.3	<3.65e-8	No
16	9	chr9:23603549-23829468	9p21.3	<3.65e-8	No
17	9	chr9:27865071-28101534	9p21.2-p21.1	<3.65e-8	No
18	10	chr10:115544-3163110	10p15.3-p15.2	<3.65e-8	No
19	10	chr10:38309182-38496865	10p11.21	<3.65e-8	No
20	10	chr10:70740236-71388605	10q21.3-q22.1	<3.65e-8	No
21	10	chr10:88960512-91000530	10q23.2-q23.31	<3.65e-8	Yes
22	10	chr10:126131150-127552919	10q26.13-q26.2	<3.65e-8	Yes
23	10	chr10:127612803-135356671	10q26.2-q26.3	<3.65e-8	Yes
24	11	chr11:2445300-2499272	11p15.5	0.0271	No
25	11	chr11:4763562-4776803	11p15.4	0.0572	No
26	11	chr11:7757329-7762277	11p15.4	0.0179	No
27	13	chr13:18065953-35237406	13q11-q13.3	<3.65e-8	Yes
28	13	chr13:40413037-40507345	13q14.11	<3.65e-8	No
29	13	chr13:52774228-53419496	13q21.1	<3.65e-8	No
30	13	chr13:61501557-61841945	13q21.31	<3.65e-8	No
31	13	chr13:78718644-114123862	13q31.1-q34	<3.65e-8	Yes
32	13	chr13:100395080-101627257	13q32.3-q33.1	<3.65e-8	Yes
33	14	chr14:18149473-21523818	14q11.1-q11.2	<3.65e-8	No
34	14	chr14:58028634-86324479	14q23.1-q31.3	<3.65e-8	Yes
35	14	chr14:100534009-101141902	14q32.31	1.17e-6	Yes
36	15	chr15:30876612-38803637	15q13.3-q15.1	1.08e-7	Yes
37	15	chr15:38888366-38930042	15q15.1	0.0976	No
38	15	chr15:39749397-39944612	15q15.1	0.0641	Yes
39	22	chr22:14504218-18691704	22q11.1-q11.21	<3.65e-8	Yes
40	22	chr22:41287060-49565816	22q13.2-q13.33	<3.65e-8	Yes
