# Supplementary material for: Impact of somatic copy number alterations on the glioblastoma miRNome: miR‐4484 is a genomically deleted tumour suppressor
Source: Mol Oncol. 2017 May 24;11(8):927–44. doi: 10.1002/1878-0261.12060 (PMC5537698; doi:10.1002/1878-0261.12060)
Supplement: Supplementary file 3 — Table S2. List of miRNAs mapped to the amplified genetic loci in the glioma genome. [file MOL2-11-927-s003.xlsx]

## Sheet: Sheet1
Supplementary Table 2, ST2: List of miRNAs mapped to the amplified genetic loci in the glioma genome.
				Segment mean				miRNA expression TCGA		miRNA expression Lab Data#		Host gene Information
S.No	miRNA	Region hg19	Number of patients	>=0.3	>=0.5	>=0.8	>=1	Diff LFC*	adj. p (Benjamini/Hochberg)	Diff LFC*	p-value	Gene	Type	Diff LFC*	adj. p (Benjamini/Hochberg)
1	hsa-miR-4677	chr1:243427508-244745424	461	17	7	3	2	NA	NA	NA	NA	SDCCAG8	protein_coding	-0.0412485	0.620029
2	hsa-miR-3681	chr2:12061625-20964134	450	5	3	0	0	NA	NA	NA	NA	AC096559.1	lincRNA	NA	NA
3	hsa-miR-4757	chr2:12061625-20964134	450	5	3	0	0	NA	NA	NA	NA	NA	NA	NA	NA
4	hsa-miR-3125	chr2:12061625-20964134	450	5	3	0	0	NA	NA	NA	NA	TRIB2	protein_coding	1.19797	0.000176
5	hsa-miR-1285-1	chr7:91825169-92611455	458	121	29	4	1	NA	NA	NA	NA	KRIT1	protein_coding	0.415851	0.000671
6	hsa-miR-4655	chr7:229794-12384994	409	81	20	2	0	NA	NA	NA	NA	MAD1L1;AC110781.3	protein_coding	NA	NA
7	hsa-miR-4656	chr7:229794-12384994	409	81	20	2	0	NA	NA	NA	NA	AP5Z1	protein_coding	NA	NA
8	hsa-miR-4648	chr7:229794-12384994	409	81	20	2	0	NA	NA	NA	NA	LFNG	protein_coding	1.17448	0.000328
9	hsa-miR-3683	chr7:229794-12384994	409	81	20	2	0	NA	NA	NA	NA	NA	NA	NA	NA
10	hsa-miR-339	chr7:229794-12384994	409	81	20	2	0	1.1019	4.35e-06	NA	NA	C7orf50	protein_coding	0.200997	0.294596
11	hsa-miR-589	chr7:229794-12384994	409	81	20	2	0	0.00881517	0.803592	0.119414	0.722613	FBXL18	protein_coding	-0.768806	4.81e-06
12	hsa-miR-4658	chr7:97568276-100324915	379	188	51	8	0	NA	NA	NA	NA	C7orf43	protein_coding	-0.217131	0.00417083
13	hsa-miR-3609	chr7:97568276-100324915	379	188	51	8	0	NA	NA	NA	NA	TRRAP	protein_coding	0.677826	0.000217
14	hsa-miR-93	chr7:97568276-100324915	379	188	51	8	0	1.4946	1.75e-06	2.03242	1.71906e-10	MCM7	protein_coding	0.9578	3.54e-06
15	hsa-miR-106b	chr7:97568276-100324915	379	188	51	8	0	1.87105	1.75e-06	2.36027	4.90265e-11	MCM7	protein_coding	0.9578	3.54e-06
16	hsa-miR-25	chr7:97568276-100324915	379	188	51	8	0	1.89604	1.75e-06	2.23054	1.54434e-07	MCM7	protein_coding	0.9578	3.54e-06
17	hsa-miR-1343	chr11:32434754-37349348	456	2	2	1	0	NA	NA	NA	NA	PDHX	protein_coding	-0.983595	3.19e-06
18	hsa-miR-3973	chr11:32434754-37349348	456	2	2	1	0	NA	NA	NA	NA	LDLRAD3	protein_coding	1.5224	1.9e-06
19	hsa-miR-26a-2	chr12:58075399-58311523	448	22	17	14	13	NA	NA	NA	NA	CTDSP2	protein_coding	0.908231	4.6e-05
20	hsa-miR-3187	chr19:113418-2800481	449	33	4	0	0	NA	NA	NA	NA	LPPR3	protein_coding	NA	NA
21	hsa-miR-1909	chr19:113418-2800481	449	33	4	0	0	NA	NA	NA	NA	REXO1	protein_coding	-0.789383	2.21e-06
22	hsa-miR-4321	chr19:113418-2800481	449	33	4	0	0	NA	NA	NA	NA	AMH	protein_coding	0.393005	0.224889
23	hsa-miR-1227	chr19:113418-2800481	449	33	4	0	0	NA	NA	NA	NA	PLEKHJ1	protein_coding	-0.0359517	0.607735
24	hsa-miR-4745	chr19:113418-2800481	449	33	4	0	0	NA	NA	NA	NA	PTBP1	protein_coding	1.49985	1.9e-06
25	hsa-miR-199a-1	chr19:10070230-11643726	455	39	5	0	0	NA	NA	NA	NA	DNM2	protein_coding	0.921935	3.07e-06
26	hsa-miR-4322	chr19:10070230-11643726	455	39	5	0	0	NA	NA	NA	NA	DNMT1;S1PR2	protein_coding	NA	NA
27	hsa-miR-1181	chr19:10070230-11643726	455	39	5	0	0	NA	NA	NA	NA	CDC37	protein_coding	-0.184732	0.190779
28	hsa-miR-4748	chr19:10070230-11643726	455	39	5	0	0	NA	NA	NA	NA	DNM2	protein_coding	0.921935	3.07e-06
29	hsa-miR-1238	chr19:10070230-11643726	455	39	5	0	0	NA	NA	NA	NA	ATG4D	protein_coding	-0.00614682	0.746612
30	hsa-miR-638	chr19:10070230-11643726	455	39	5	0	0	0.224235	0.597781	-1.69067	0.00212034	DNM2	protein_coding	0.921935	3.07e-06
31	hsa-miR-3189	chr19:18148615-19986025	59	16	2	0	0	NA	NA	NA	NA	GDF15	protein_coding	1.79464	1.95e-05
32	hsa-miR-3188	chr19:18148615-19986025	59	16	2	0	0	NA	NA	NA	NA	NA	NA	NA	NA
33	hsa-miR-640	chr19:18148615-19986025	59	16	2	0	0	0.146289	0.000243	0.299291	0.68601	GATAD2A	protein_coding	0.977853	4.97e-06
34	hsa-miR-4531	chr19:43708938-45999159	252	32	1	0	0	NA	NA	NA	NA	PVR	protein_coding	-0.191559	0.176909
35	hsa-miR-520b	chr19:52589104-54795358	263	40	6	0	0	0.183326	0.027186	NA	NA	NA	NA	NA	NA
36	hsa-miR-517b	chr19:52589104-54795358	263	40	6	0	0	0.00242988	0.0729465	NA	NA	NA	NA	NA	NA
37	hsa-miR-371	chr19:52589104-54795358	263	40	6	0	0	0.0602417	0.199342	NA	NA	NA	NA	NA	NA
38	hsa-miR-372	chr19:52589104-54795358	263	40	6	0	0	-0.00215566	0.240088	NA	NA	MIR371B	lincRNA	NA	NA
39	hsa-miR-373	chr19:52589104-54795358	263	40	6	0	0	0.0594512	0.164631	NA	NA	NA	NA	NA	NA
40	hsa-miR-519b	chr19:52589104-54795358	263	40	6	0	0	0.0020477	0.567596	NA	NA	NA	NA	NA	NA
41	hsa-miR-526b	chr19:52589104-54795358	263	40	6	0	0	0.14102	0.00140614	NA	NA	NA	NA	NA	NA
42	hsa-miR-518b	chr19:52589104-54795358	263	40	6	0	0	0.00998898	0.465129	-0.8067	0.000213448	NA	NA	NA	NA
43	hsa-miR-519e	chr19:52589104-54795358	263	40	6	0	0	0.0453393	0.833659	NA	NA	NA	NA	NA	NA
44	hsa-miR-520a	chr19:52589104-54795358	263	40	6	0	0	0.0155327	0.865228	NA	NA	NA	NA	NA	NA
45	hsa-miR-525	chr19:52589104-54795358	263	40	6	0	0	0.0781383	0.00948674	NA	NA	NA	NA	NA	NA
46	hsa-miR-527	chr19:52589104-54795358	263	40	6	0	0	0.441938	2.42e-05	NA	NA	NA	NA	NA	NA
47	hsa-miR-520e	chr19:52589104-54795358	263	40	6	0	0	0.0935078	0.0407545	NA	NA	NA	NA	NA	NA
48	hsa-miR-520f	chr19:52589104-54795358	263	40	6	0	0	0.0388611	0.0195911	NA	NA	NA	NA	NA	NA
49	hsa-miR-519c	chr19:52589104-54795358	263	40	6	0	0	0.0119129	0.77339	NA	NA	NA	NA	NA	NA
50	hsa-miR-523	chr19:52589104-54795358	263	40	6	0	0	0.092464	0.116084	NA	NA	NA	NA	NA	NA
51	hsa-miR-518f	chr19:52589104-54795358	263	40	6	0	0	0.0155558	0.627738	NA	NA	NA	NA	NA	NA
52	hsa-miR-520c	chr19:52589104-54795358	263	40	6	0	0	0.0393421	0.013848	NA	NA	NA	NA	NA	NA
53	hsa-miR-524	chr19:52589104-54795358	263	40	6	0	0	0.00700997	0.693288	NA	NA	NA	NA	NA	NA
54	hsa-miR-517a	chr19:52589104-54795358	263	40	6	0	0	0.0222566	0.966588	NA	NA	NA	NA	NA	NA
55	hsa-miR-520d	chr19:52589104-54795358	263	40	6	0	0	0.0444384	0.126747	NA	NA	NA	NA	NA	NA
56	hsa-miR-518d	chr19:52589104-54795358	263	40	6	0	0	0.0164024	0.386205	NA	NA	NA	NA	NA	NA
57	hsa-miR-522	chr19:52589104-54795358	263	40	6	0	0	0.0125106	0.885689	NA	NA	NA	NA	NA	NA
58	hsa-miR-519d	chr19:52589104-54795358	263	40	6	0	0	0.0250976	0.517392	0.0414439	0.901197	NA	NA	NA	NA
59	hsa-miR-518e	chr19:52589104-54795358	263	40	6	0	0	-0.0107076	0.0867422	NA	NA	NA	NA	NA	NA
60	hsa-miR-520h	chr19:52589104-54795358	263	40	6	0	0	0.0138255	0.762268	NA	NA	NA	NA	NA	NA
61	hsa-miR-520g	chr19:52589104-54795358	263	40	6	0	0	0.0144592	0.672371	NA	NA	NA	NA	NA	NA
62	hsa-miR-517c	chr19:52589104-54795358	263	40	6	0	0	-0.274234	1.75e-06	NA	NA	NA	NA	NA	NA
63	hsa-miR-643	chr19:52589104-54795358	263	40	6	0	0	0.0275899	0.00222463	NA	NA	ZNF766	protein_coding	0.646035	0.009546
64	hsa-miR-518c	chr19:52589104-54795358	263	40	6	0	0	0.005756	0.865228	NA	NA	NA	NA	NA	NA
65	hsa-miR-498	chr19:52589104-54795358	263	40	6	0	0	0.290243	0.00144572	-0.955337	0.00016571	NA	NA	NA	NA
66	hsa-miR-526a-2	chr19:52589104-54795358	263	40	6	0	0	NA	NA	NA	NA	NA	NA	NA	NA
67	hsa-miR-371b	chr19:52589104-54795358	263	40	6	0	0	NA	NA	NA	NA	MIR371B	lincRNA	NA	NA
68	hsa-miR-4752	chr19:52589104-54795358	263	40	6	0	0	NA	NA	NA	NA	NA	NA	NA	NA
69	hsa-miR-1323	chr19:52589104-54795358	263	40	6	0	0	NA	NA	NA	NA	NA	NA	NA	NA
70	hsa-miR-515-1	chr19:52589104-54795358	263	40	6	0	0	NA	NA	NA	NA	NA	NA	NA	NA
71	hsa-miR-515-2	chr19:52589104-54795358	263	40	6	0	0	NA	NA	NA	NA	NA	NA	NA	NA
72	hsa-miR-512-1	chr19:52589104-54795358	263	40	6	0	0	NA	NA	NA	NA	NA	NA	NA	NA
73	hsa-miR-526a-1	chr19:52589104-54795358	263	40	6	0	0	NA	NA	NA	NA	NA	NA	NA	NA
74	hsa-miR-516b-2	chr19:52589104-54795358	263	40	6	0	0	NA	NA	NA	NA	NA	NA	NA	NA
75	hsa-miR-518a-1	chr19:52589104-54795358	263	40	6	0	0	NA	NA	NA	NA	NA	NA	NA	NA
76	hsa-miR-519a-1	chr19:52589104-54795358	263	40	6	0	0	NA	NA	NA	NA	NA	NA	NA	NA
77	hsa-miR-1283-1	chr19:52589104-54795358	263	40	6	0	0	NA	NA	NA	NA	NA	NA	NA	NA
78	hsa-miR-521-2	chr19:52589104-54795358	263	40	6	0	0	NA	NA	NA	NA	NA	NA	NA	NA
79	hsa-miR-518a-2	chr19:52589104-54795358	263	40	6	0	0	NA	NA	NA	NA	NA	NA	NA	NA
80	hsa-miR-521-1	chr19:52589104-54795358	263	40	6	0	0	NA	NA	NA	NA	NA	NA	NA	NA
81	hsa-miR-1283-2	chr19:52589104-54795358	263	40	6	0	0	NA	NA	NA	NA	NA	NA	NA	NA
82	hsa-miR-519a-2	chr19:52589104-54795358	263	40	6	0	0	NA	NA	NA	NA	MIR519A2	lincRNA	NA	NA
83	hsa-miR-516b-1	chr19:52589104-54795358	263	40	6	0	0	NA	NA	NA	NA	NA	NA	NA	NA
84	hsa-miR-516a-1	chr19:52589104-54795358	263	40	6	0	0	NA	NA	NA	NA	NA	NA	NA	NA
85	hsa-miR-516a-2	chr19:52589104-54795358	263	40	6	0	0	NA	NA	NA	NA	NA	NA	NA	NA
86	hsa-miR-935	chr19:52589104-54795358	263	40	6	0	0	NA	NA	NA	NA	CACNG8	protein_coding	-0.836957	1.66e-05
87	hsa-miR-512-2	chr19:52589104-54795358	263	40	6	0	0	NA	NA	NA	NA	NA	NA	NA	NA
88	hsa-miR-4754	chr19:56623806-59092515	220	29	2	0	0	NA	NA	NA	NA	RPS5	protein_coding	0.918913	0.000116
89	hsa-miR-3192	chr20:15774337-25969155	426	32	4	0	0	NA	NA	NA	NA	POLR3F	protein_coding	-0.186842	0.138063
Diff LFC*; Differential Log2 fold change (GBM minus control brain)
Lab Data#; Genome-wide expression profiling identifies deregulated miRNAs in malignant astrocytoma. SAM Rao, V Santosh, K Somasundaram - Modern Pathology, 2010
