# Supplementary material for: Impact of somatic copy number alterations on the glioblastoma miRNome: miR‐4484 is a genomically deleted tumour suppressor
Source: Mol Oncol. 2017 May 24;11(8):927–44. doi: 10.1002/1878-0261.12060 (PMC5537698; doi:10.1002/1878-0261.12060)
Supplement: Supplementary file 4 — Table S3. List of miRNAs mapped to the deleted genetic loci in the glioma genome. [file MOL2-11-927-s004.xlsx]

## Sheet: Sheet1
Supplementary Table 3, ST3: List of miRNAs mapped to the deleted genetic loci in the glioma genome.
				Segment mean				miRNA expression TCGA		miRNA expression Lab Data#		Host gene
S.No	miRNA	Region hg19	Number of patients	<=-0.3	<=-0.5	<=-0.8	<=-1	Diff LFC*	adj. p (Benjamini/Hochberg)	Diff LFC*	pValue	Gene	Type	Diff LFC*	adj. p (Benjamini/Hochberg)
1	hsa-miR-2681	chr13:79820643-115105760	418	42	13	0	0	NA	NA	NA	NA	FGF14	protein_coding	-1.33588	0.0105599
2	hsa-miR-34a	chr1:8129411-9303683	449	31	9	2	1	1.29053	0.00019	1.78225	1.73369e-08	NA	NA	NA	NA
3	hsa-miR-4705	chr13:79820643-115105760	418	42	13	0	0	NA	NA	NA	NA	FGF14	protein_coding	-1.33588	0.0105599
4	hsa-let-7a-3	chr22:42957116-51218950	420	49	9	0	0	NA	NA	NA	NA	FLJ27365	protein_coding	NA	NA
5	hsa-let-7b	chr22:42957116-51218950	420	49	9	0	0	0.201453	0.0790293	NA	NA	FLJ27365	protein_coding	NA	NA
6	hsa-miR-101-2	chr9:4816748-5335065	457	108	38	1	0	NA	NA	NA	NA	RCL1	protein_coding	0.014689	0.911911
7	hsa-miR-1185-1	chr14:101464256-102072149	306	38	22	0	0	NA	NA	NA	NA	NA	NA	NA	NA
8	hsa-miR-1185-2	chr14:101464256-102072149	306	38	22	0	0	NA	NA	NA	NA	NA	NA	NA	NA
9	hsa-miR-1193	chr14:101464256-102072149	306	38	22	0	0	NA	NA	NA	NA	NA	NA	NA	NA
10	hsa-miR-1197	chr14:101464256-102072149	306	38	22	0	0	NA	NA	NA	NA	NA	NA	NA	NA
11	hsa-miR-1233-1	chr15:33089320-41016345	376	23	7	1	0	NA	NA	NA	NA	GOLGA8A	protein_coding	-1.15157	0.00271966
12	hsa-miR-1233-2	chr15:33089320-41016345	376	23	7	1	0	NA	NA	NA	NA	GOLGA8A;GOLGA8B	protein_coding	-1.15157	0.00271966
13	hsa-miR-1247	chr14:101464256-102072149	306	38	22	0	0	NA	NA	NA	NA	DIO3OS	lincRNA	NA	NA
14	hsa-miR-1249	chr22:42957116-51218950	420	49	9	0	0	NA	NA	NA	NA	KIAA0930	protein_coding	NA	NA
15	hsa-miR-1260	chr14:58958881-87254726	279	26	13	1	1	NA	NA	NA	NA	NA	NA	NA	NA
16	hsa-miR-1267	chr13:79820643-115105760	418	42	13	0	0	NA	NA	NA	NA	FAM155A	protein_coding	NA	NA
17	hsa-miR-1286	chr22:16124218-20311704	392	24	5	0	0	NA	NA	NA	NA	RTN4R	protein_coding	-3.55406	1.9e-06
18	hsa-miR-1306	chr22:16124218-20311704	392	24	5	0	0	NA	NA	NA	NA	DGCR8	protein_coding	0.0342745	0.903339
19	hsa-miR-134	chr14:101464256-102072149	306	38	22	0	0	-0.590962	8.77e-05	0.424616	0.287537	NA	NA	NA	NA
20	hsa-miR-154	chr14:101464256-102072149	306	38	22	0	0	-0.713842	1.89e-06	NA	NA	NA	NA	NA	NA
21	hsa-miR-15a	chr13:48863536-51322423	449	81	27	0	0	1.46611	2.47e-06	1.7196	0.000127266	NA	NA	NA	NA
22	hsa-miR-16-1	chr13:48863536-51322423	449	81	27	0	0	NA	NA	NA	NA	NA	NA	NA	NA
23	hsa-miR-17	chr13:79820643-115105760	418	42	13	0	0	NA	NA	1.5818	2.05194e-05	NA	NA	NA	NA
24	hsa-miR-185	chr22:16124218-20311704	392	24	5	0	0	-0.431124	0.000582	-0.0656216	0.441926	TANGO2	protein_coding	NA	NA
25	hsa-miR-18a	chr13:79820643-115105760	418	42	13	0	0	0.774768	2.98e-05	0.762905	0.00175542	NA	NA	NA	NA
26	hsa-miR-19a	chr13:79820643-115105760	418	42	13	0	0	1.03149	2.01e-05	1.91717	1.90177e-05	NA	NA	NA	NA
27	hsa-miR-19b-1	chr13:79820643-115105760	418	42	13	0	0	NA	NA	NA	NA	NA	NA	NA	NA
28	hsa-miR-202	chr10:127622813-135506681	174	130	91	10	0	0.0348566	0.516667	1.15522	0.00125149	MIR202	antisense	NA	NA
29	hsa-miR-20a	chr13:79820643-115105760	418	42	13	0	0	1.34551	6.83e-06	NA	NA	NA	NA	NA	NA
30	hsa-miR-2276	chr13:19167953-36339406	401	29	6	0	0	NA	NA	NA	NA	SPATA13;RP11-307N16.6	protein_coding	0.195753	0.692007
31	hsa-miR-299	chr14:101464256-102072149	306	38	22	0	0	NA	NA	NA	NA	NA	NA	NA	NA
32	hsa-miR-300	chr14:101464256-102072149	306	38	22	0	0	NA	NA	-0.280124	0.0126168	NA	NA	NA	NA
33	hsa-miR-3152	chr9:18243672-19044310	124	71	54	2	1	NA	NA	NA	NA	ADAMTSL1	protein_coding	0.0890309	0.534522
34	hsa-miR-3170	chr13:79820643-115105760	418	42	13	0	0	NA	NA	NA	NA	FARP1	protein_coding	-0.160886	0.322843
35	hsa-miR-3198-1	chr22:16124218-20311704	392	24	5	0	0	NA	NA	NA	NA	BID	protein_coding	0.56547	0.00342436
36	hsa-miR-3201	chr22:42957116-51218950	420	49	9	0	0	NA	NA	NA	NA	NA	NA	NA	NA
37	hsa-miR-323	chr14:101464256-102072149	306	38	22	0	0	-1.4118	1.75e-06	NA	NA	NA	NA	NA	NA
38	hsa-miR-323b	chr14:101464256-102072149	306	38	22	0	0	NA	NA	NA	NA	NA	NA	NA	NA
39	hsa-miR-329-1	chr14:101464256-102072149	306	38	22	0	0	NA	NA	NA	NA	NA	NA	NA	NA
40	hsa-miR-329-2	chr14:101464256-102072149	306	38	22	0	0	NA	NA	NA	NA	NA	NA	NA	NA
41	hsa-miR-3613	chr13:48863536-51322423	449	81	27	0	0	NA	NA	NA	NA	TRIM13	protein_coding	0.293865	0.0183929
42	hsa-miR-3618	chr22:16124218-20311704	392	24	5	0	0	NA	NA	NA	NA	DGCR8	protein_coding	0.0342745	0.903339
43	hsa-miR-3619	chr22:42957116-51218950	420	49	9	0	0	NA	NA	NA	NA	FLJ27365	protein_coding	NA	NA
44	hsa-miR-3667	chr22:42957116-51218950	420	49	9	0	0	NA	NA	NA	NA	C22orf34	protein_coding	NA	NA
45	hsa-miR-369	chr14:101464256-102072149	306	38	22	0	0	NA	NA	NA	NA	NA	NA	NA	NA
46	hsa-miR-376a-1	chr14:101464256-102072149	306	38	22	0	0	NA	NA	NA	NA	NA	NA	NA	NA
47	hsa-miR-376a-2	chr14:101464256-102072149	306	38	22	0	0	NA	NA	NA	NA	NA	NA	NA	NA
48	hsa-miR-376b	chr14:101464256-102072149	306	38	22	0	0	0.0556622	0.775416	0.894604	3.70028e-05	NA	NA	NA	NA
49	hsa-miR-376c	chr14:101464256-102072149	306	38	22	0	0	NA	NA	0.963542	0.000605553	NA	NA	NA	NA
50	hsa-miR-377	chr14:101464256-102072149	306	38	22	0	0	-1.50565	3.13e-06	0.0808703	0.739883	NA	NA	NA	NA
51	hsa-miR-378c	chr10:127622813-135506681	174	130	91	10	0	NA	NA	NA	NA	NA	NA	NA	NA
52	hsa-miR-379	chr14:101464256-102072149	306	38	22	0	0	-1.88097	1.75e-06	-0.325846	0.230623	NA	NA	NA	NA
53	hsa-miR-380	chr14:101464256-102072149	306	38	22	0	0	NA	NA	NA	NA	NA	NA	NA	NA
54	hsa-miR-381	chr14:101464256-102072149	306	38	22	0	0	-1.11162	1.75e-06	0.436082	0.0015857	MIR381HG	lincRNA	NA	NA
55	hsa-miR-382	chr14:101464256-102072149	306	38	22	0	0	-0.277016	0.00102238	-0.0695777	0.557135	NA	NA	NA	NA
56	hsa-miR-3942	chr15:33089320-41016345	376	23	7	1	0	NA	NA	NA	NA	DPH6	protein_coding	NA	NA
57	hsa-miR-3944	chr10:127622813-135506681	174	130	91	10	0	NA	NA	NA	NA	ECHS1	protein_coding	-0.929988	1.9e-06
58	hsa-miR-409	chr14:101464256-102072149	306	38	22	0	0	NA	NA	NA	NA	NA	NA	NA	NA
59	hsa-miR-410	chr14:101464256-102072149	306	38	22	0	0	-2.19987	1.75e-06	-2.00225	6.11369e-06	NA	NA	NA	NA
60	hsa-miR-411	chr14:101464256-102072149	306	38	22	0	0	-1.02888	1.75e-06	-0.0288014	0.88933	NA	NA	NA	NA
61	hsa-miR-412	chr14:101464256-102072149	306	38	22	0	0	-0.000249397	0.601505	NA	NA	NA	NA	NA	NA
62	hsa-miR-4252	chr1:4420000-7527447	429	31	8	0	0	NA	NA	NA	NA	ESPN	protein_coding	-0.44591	0.0183929
63	hsa-miR-4296	chr10:127622813-135506681	174	130	91	10	0	NA	NA	NA	NA	CTBP2	protein_coding	-0.610385	2.72e-05
64	hsa-miR-4297	chr10:127622813-135506681	174	130	91	10	0	NA	NA	NA	NA	EBF3	protein_coding	0.809917	0.138573
65	hsa-miR-4306	chr13:79820643-115105760	418	42	13	0	0	NA	NA	NA	NA	CLYBL	protein_coding	-0.524794	0.0186631
66	hsa-miR-4417	chr1:4420000-7527447	429	31	8	0	0	NA	NA	NA	NA	NA	NA	NA	NA
67	hsa-miR-4421	chr1:51090502-51542845	376	12	7	5	2	NA	NA	NA	NA	NA	NA	NA	NA
68	hsa-miR-4484	chr10:127622813-135506681	174	130	91	10	0	NA	NA	NA	NA	UROS	protein_coding	-1.49681	3.5e-06
69	hsa-miR-4499	chr13:19167953-36339406	401	29	6	0	0	NA	NA	NA	NA	CRYL1	protein_coding	0.0596996	0.712149
70	hsa-miR-4500	chr13:79820643-115105760	418	42	13	0	0	NA	NA	NA	NA	MIR4500HG	lincRNA	NA	NA
71	hsa-miR-4501	chr13:79820643-115105760	418	42	13	0	0	NA	NA	NA	NA	HS6ST3	protein_coding	-3.65098	1.9e-06
72	hsa-miR-4502	chr13:79820643-115105760	418	42	13	0	0	NA	NA	NA	NA	NA	NA	NA	NA
73	hsa-miR-4505	chr14:58958881-87254726	279	26	13	1	1	NA	NA	NA	NA	ELMSAN1	protein_coding	NA	NA
74	hsa-miR-4510	chr15:33089320-41016345	376	23	7	1	0	NA	NA	NA	NA	NA	NA	NA	NA
75	hsa-miR-4535	chr22:42957116-51218950	420	49	9	0	0	NA	NA	NA	NA	FAM19A5	protein_coding	-1.27484	2.21e-06
76	hsa-miR-4678	chr10:88970532-91010550	124	71	54	2	1	NA	NA	NA	NA	NA	NA	NA	NA
77	hsa-miR-4679-1	chr10:88970532-91010550	124	71	54	2	1	NA	NA	NA	NA	NA	NA	NA	NA
78	hsa-miR-4679-2	chr10:88970532-91010550	124	71	54	2	1	NA	NA	NA	NA	NA	NA	NA	NA
79	hsa-miR-4689	chr1:4420000-7527447	429	31	8	0	0	NA	NA	NA	NA	NA	NA	NA	NA
80	hsa-miR-4706	chr14:58958881-87254726	279	26	13	1	1	NA	NA	NA	NA	FNTB;MAX;CHURC1-FNTB	protein_coding	0.593552	7.95e-05
81	hsa-miR-4708	chr14:58958881-87254726	279	26	13	1	1	NA	NA	NA	NA	NA	NA	NA	NA
82	hsa-miR-4709	chr14:58958881-87254726	279	26	13	1	1	NA	NA	NA	NA	NPC2	protein_coding	1.66365	3.12e-06
83	hsa-miR-4733	chr17:29400335-29649167	456	9	3	0	0	NA	NA	NA	NA	RP11-848P1.5	antisense	NA	NA
84	hsa-miR-4761	chr22:16124218-20311704	392	24	5	0	0	NA	NA	NA	NA	COMT	protein_coding	0.551989	0.000607
85	hsa-miR-4762	chr22:42957116-51218950	420	49	9	0	0	NA	NA	NA	NA	ATXN10	protein_coding	-0.698192	9.75e-06
86	hsa-miR-4763	chr22:42957116-51218950	420	49	9	0	0	NA	NA	NA	NA	FLJ27365	protein_coding	NA	NA
87	hsa-miR-485	chr14:101464256-102072149	306	38	22	0	0	NA	NA	NA	NA	NA	NA	NA	NA
88	hsa-miR-487a	chr14:101464256-102072149	306	38	22	0	0	-0.637336	2.04e-05	-0.251458	0.209734	NA	NA	NA	NA
89	hsa-miR-487b	chr14:101464256-102072149	306	38	22	0	0	-0.953259	8.04e-06	-0.397722	0.236795	MIR381HG	lincRNA	NA	NA
90	hsa-miR-494	chr14:101464256-102072149	306	38	22	0	0	0.796685	0.003747	0.0260597	0.930601	NA	NA	NA	NA
91	hsa-miR-495	chr14:101464256-102072149	306	38	22	0	0	-0.528791	2.47e-06	-0.646179	0.00589331	NA	NA	NA	NA
92	hsa-miR-496	chr14:101464256-102072149	306	38	22	0	0	-0.0915715	3.44e-06	NA	NA	NA	NA	NA	NA
93	hsa-miR-539	chr14:101464256-102072149	306	38	22	0	0	-0.276069	1.75e-06	NA	NA	MIR381HG	lincRNA	NA	NA
94	hsa-miR-541	chr14:101464256-102072149	306	38	22	0	0	NA	NA	NA	NA	NA	NA	NA	NA
95	hsa-miR-543	chr14:101464256-102072149	306	38	22	0	0	NA	NA	NA	NA	NA	NA	NA	NA
96	hsa-miR-544	chr14:101464256-102072149	306	38	22	0	0	-0.0211987	0.0180345	NA	NA	NA	NA	NA	NA
97	hsa-miR-548h-1	chr14:58958881-87254726	279	26	13	1	1	NA	NA	NA	NA	SYNE2;ESR2	protein_coding	1.26356	3.23e-06
98	hsa-miR-622	chr13:79820643-115105760	418	42	13	0	0	0.200073	0.246678	NA	NA	NA	NA	NA	NA
99	hsa-miR-623	chr13:79820643-115105760	418	42	13	0	0	0.196669	0.136561	-0.375704	0.0268022	UBAC2	protein_coding	0.408901	0.0069642
100	hsa-miR-625	chr14:58958881-87254726	279	26	13	1	1	-0.330404	0.00112241	-0.5297	7.88595e-05	FUT8	protein_coding	-0.562545	0.00120542
101	hsa-miR-626	chr15:41962105-42157320	460	34	11	1	0	-0.00186624	0.447017	NA	NA	MGA	protein_coding	0.0724216	0.407723
102	hsa-miR-648	chr22:16124218-20311704	392	24	5	0	0	0.194153	0.0313377	NA	NA	MICAL3	protein_coding	-0.939565	2.14e-05
103	hsa-miR-654	chr14:101464256-102072149	306	38	22	0	0	-0.0189727	0.353727	NA	NA	NA	NA	NA	NA
104	hsa-miR-655	chr14:101464256-102072149	306	38	22	0	0	-0.0193644	0.013232	NA	NA	MIR381HG	lincRNA	NA	NA
105	hsa-miR-656	chr14:101464256-102072149	306	38	22	0	0	-0.26059	2.07e-06	NA	NA	NA	NA	NA	NA
106	hsa-miR-668	chr14:101464256-102072149	306	38	22	0	0	-0.000393164	0.288429	1.04484	0.00115994	NA	NA	NA	NA
107	hsa-miR-758	chr14:101464256-102072149	306	38	22	0	0	-0.87453	2e-06	NA	NA	NA	NA	NA	NA
108	hsa-miR-889	chr14:101464256-102072149	306	38	22	0	0	NA	NA	NA	NA	MIR381HG	lincRNA	NA	NA
109	hsa-miR-92a-1	chr13:79820643-115105760	418	42	13	0	0	NA	NA	NA	NA	NA	NA	NA	NA
Diff LFC*; Differential Log2 fold change (GBM minus control brain)
Lab Data#; Genome-wide expression profiling identifies deregulated miRNAs in malignant astrocytoma. SAM Rao, V Santosh, K Somasundaram - Modern Pathology, 2010
