# Supplementary material for: Impact of somatic copy number alterations on the glioblastoma miRNome: miR‐4484 is a genomically deleted tumour suppressor
Source: Mol Oncol. 2017 May 24;11(8):927–44. doi: 10.1002/1878-0261.12060 (PMC5537698; doi:10.1002/1878-0261.12060)
Supplement: Supplementary file 5 — Table S4. Genes regulated by miR‐4484 overexpression at 48 h interval (Cut‐off ± 0.57 in Log2 scale). [file MOL2-11-927-s005.xlsx]

## Sheet: Sheet1
Supplementary Table 4, ST4: Genes regulated by miR-4484 overexpression at 48 hours interval.(cut-off +/-0.57 in Log2 scale)
S.No	Gene	Pre-miR-neg	Pre-miR-4484	log2 fold change	p-value	q-value
1	CPLX2	0.0176474	0.473994	4.74734	0.0007	0.00417441
2	TMEM253	0.243038	2.11902	3.12414	0.00725	0.0297694
3	ZNF813	1.67604	11.4752	2.77539	0.0005	0.00311223
4	OCIAD2	0.208887	1.21993	2.54601	0.00785	0.0316549
5	PDE2A	0.265689	1.3473	2.34227	5e-05	0.000391667
6	FAM194B	0.262005	1.19954	2.19482	0.00615	0.02621
7	RASGEF1C	0.13534	0.565547	2.06305	0.0017	0.00890013
8	IFI27	0.684007	2.53821	1.89173	0.0002	0.00138708
9	DLL3	0.163973	0.543977	1.73009	0.01285	0.0471961
10	AK5	2.12634	7.04837	1.72892	5e-05	0.000391667
11	KMO	0.31547	1.02991	1.70694	0.00125	0.00685707
12	ITGA10	0.198601	0.64362	1.69633	0.0048	0.021291
13	C10orf11	3.0977	9.90803	1.6774	5e-05	0.000391667
14	ANKRD7	0.563395	1.79445	1.67133	0.00025	0.00169085
15	IQCH	0.63045	1.91885	1.60579	5e-05	0.000391667
16	ACRV1	0.165435	0.486824	1.55713	0.00145	0.00775477
17	ATP2A3	0.464631	1.27624	1.45774	0.0014	0.00753094
18	SPINK1	0.868256	2.32765	1.42268	0.0123	0.045457
19	CPNE7	0.538172	1.4403	1.42023	0.00175	0.00912171
20	FTCD	0.360217	0.938489	1.38147	0.00965	0.0375132
21	LPIN3	0.242418	0.628774	1.37504	0.007	0.0289357
22	RPS17	45.0504	114.959	1.35151	5e-05	0.000391667
23	CLYBL	0.877161	2.22041	1.33992	0.00485	0.0214841
24	FLJ27352	1.10237	2.75602	1.32197	0.004	0.0182986
25	MAPK10	0.537167	1.33078	1.30883	0.0003	0.0019815
26	ZNF674	0.720284	1.75894	1.28807	0.0009	0.00519036
27	ABCG4	0.388278	0.9456	1.28414	0.0099	0.0383061
28	COL14A1	0.576959	1.39649	1.27527	5e-05	0.000391667
29	KBTBD3	1.04379	2.48427	1.25099	0.0129	0.0473275
30	FAM13C	0.931293	2.15864	1.21282	0.0003	0.0019815
31	IL32	0.710006	1.61872	1.18895	0.00025	0.00169085
32	RASAL1	0.548899	1.24429	1.18071	5e-05	0.000391667
33	ESRP1	0.977716	2.194	1.16608	5e-05	0.000391667
34	EPS8L2	2.08683	4.64916	1.15566	0.00055	0.00338046
35	IKZF2	0.299612	0.656658	1.13205	0.00675	0.0281258
36	ICAM4	0.668751	1.4457	1.11222	0.0047	0.0208864
37	CHSY3	0.98065	2.0254	1.0464	5e-05	0.000391667
38	SLC44A3	0.458657	0.93879	1.03339	0.0092	0.0360758
39	HIST2H2BE	1.93804	3.91279	1.0136	5e-05	0.000391667
40	KIF6	2.10826	4.20973	0.99767	5e-05	0.000391667
41	FBXL13	0.86771	1.72102	0.987977	0.0056	0.024207
42	ROPN1L	2.79105	5.44083	0.963017	5e-05	0.000391667
43	ATP6V1C2	0.892715	1.72378	0.949301	0.00375	0.0173554
44	TSPAN19	1.08413	2.07768	0.938437	0.00795	0.031973
45	CCDC176	2.95676	5.65353	0.935134	5e-05	0.000391667
46	ADAM23	2.58055	4.8464	0.909237	5e-05	0.000391667
47	USP2	0.656364	1.23128	0.907593	0.0046	0.0205463
48	RP11-770J1.5	6.78648	12.6195	0.894916	5e-05	0.000391667
49	CCDC42B	1.88745	3.49241	0.887783	0.00395	0.0181047
50	GARNL3	1.65667	3.00545	0.859297	0.00835	0.033268
51	RPSA	92.2394	165.643	0.844622	5e-05	0.000391667
52	NRTN	1.34021	2.40504	0.843599	0.0014	0.00753094
53	SCAI	1.42049	2.53823	0.837437	0.00625	0.0265071
54	CTB-55O6.8	1.3831	2.45719	0.829101	0.00605	0.0258367
55	HMGN5	3.57199	6.30993	0.820896	5e-05	0.000391667
56	CDH15	0.46837	0.804012	0.779567	0.0072	0.0296079
57	PIBF1	6.72601	11.5247	0.776907	5e-05	0.000391667
58	ZNF710	2.00573	3.39741	0.760312	0.00015	0.0010702
59	CFH	1.85953	3.1466	0.758858	5e-05	0.000391667
60	ZNF652	6.77358	11.4286	0.754662	5e-05	0.000391667
61	EPB49	1.1599	1.94751	0.747629	0.00225	0.0113167
62	ACOT1	1.64186	2.75602	0.747256	0.0002	0.00138708
63	PKIA	4.23448	6.98162	0.721379	5e-05	0.000391667
64	B3GALT2	1.82785	3.0119	0.720527	5e-05	0.000391667
65	C5orf56	1.33666	2.19787	0.717466	0.01135	0.0425606
66	LOH12CR2	1.04646	1.69644	0.696993	0.004	0.0182986
67	HELZ2	10.7005	17.3188	0.694655	5e-05	0.000391667
68	PYHIN1	1.01542	1.64118	0.692665	0.00465	0.0207306
69	HTT	11.2245	18.0343	0.684098	5e-05	0.000391667
70	SLC18A2	1.37255	2.18986	0.673984	5e-05	0.000391667
71	AC114546.1	4.66665	7.42388	0.669786	5e-05	0.000391667
72	NUDT7	2.29718	3.64007	0.664104	0.0115	0.0430454
73	FAM161B	1.64022	2.58881	0.6584	0.0001	0.000737827
74	VASH1	1.88452	2.96022	0.651512	0.0008	0.00469503
75	EPB41L4B	0.366218	0.571009	0.640811	0.01185	0.0441074
76	DNAJC28	1.15954	1.80247	0.636413	0.00935	0.036595
77	CYFIP2	6.03412	9.36703	0.634449	5e-05	0.000391667
78	EIF3CL	0.957707	1.48274	0.630613	0.00045	0.00283817
79	ISG15	20.2237	31.2505	0.627833	5e-05	0.000391667
80	LMTK3	0.39708	0.612482	0.625239	0.0042	0.0190719
81	SEMA6C	2.93159	4.51857	0.624185	0.01125	0.0422713
82	OAS1	5.20901	8.01587	0.621849	5e-05	0.000391667
83	LRP1	10.8753	16.7012	0.6189	5e-05	0.000391667
84	ROPN1	2.25693	3.45207	0.613105	0.0025	0.0123537
85	LPCAT2	3.37656	5.13594	0.605075	0.001	0.00569405
86	FAM151B	1.77158	2.68764	0.601307	0.01065	0.0404739
87	SNX10	2.44543	3.69945	0.597218	0.0002	0.00138708
88	INADL	3.14415	4.74861	0.594834	0.0074	0.0302807
89	CC2D2A	9.48018	14.3164	0.594686	5e-05	0.000391667
90	MYEOV2	44.2267	66.7369	0.593566	5e-05	0.000391667
91	GPNMB	112.806	170.172	0.593153	5e-05	0.000391667
92	ITGA2B	4.03226	6.0746	0.5912	0.00115	0.00640137
93	PMP2	2.37995	3.58405	0.59066	5e-05	0.000391667
94	CA11	11.2929	16.9984	0.589987	0.00925	0.0362462
95	ENOX1	4.41405	6.63208	0.587359	0.00075	0.00443444
96	FBXO6	2.00894	3.01684	0.586601	0.00245	0.0121391
97	FAM149B1	8.88419	13.327	0.585034	5e-05	0.000391667
98	CEND1	6.06464	9.08774	0.583501	5e-05	0.000391667
99	SCRG1	15.5563	23.2998	0.582822	5e-05	0.000391667
100	ATP5E	119.96	179.324	0.580019	5e-05	0.000391667
101	EIF2A	73.4351	109.682	0.578784	5e-05	0.000391667
102	TLE6	5.71878	8.53439	0.577581	0.0051	0.0223948
103	CACNA2D4	3.44214	5.12836	0.575192	0.0057	0.0245754
104	VGF	9.58489	14.2185	0.568936	5e-05	0.000391667
105	SMN2	4.90255	7.26768	0.567961	0.0001	0.000737827
106	AKAP9	14.3139	21.2107	0.567374	5e-05	0.000391667
107	ESRP2	2.36983	3.51056	0.56692	0.00275	0.0133981
108	ZBTB38	29.3892	19.846	-0.566437	5e-05	0.000391667
109	H6PD	7.91042	5.33256	-0.568924	5e-05	0.000391667
110	RBFOX2	26.7461	18.0038	-0.571026	5e-05	0.000391667
111	LBR	39.0363	26.2617	-0.571858	5e-05	0.000391667
112	ZNRF3	3.54901	2.38756	-0.571877	5e-05	0.000391667
113	RPL12	93.1195	62.5734	-0.573535	5e-05	0.000391667
114	RIMKLA	2.58266	1.73143	-0.576892	0.00225	0.0113167
115	FAM73A	7.22462	4.82868	-0.581292	0.0001	0.000737827
116	PTPRK	4.72171	3.15401	-0.582123	5e-05	0.000391667
117	OSBPL3	21.9558	14.6319	-0.585483	5e-05	0.000391667
118	APOOL	3.73425	2.48603	-0.586974	0.00085	0.00494486
119	SMCR8	5.02891	3.34461	-0.58841	5e-05	0.000391667
120	SEMA3A	36.0922	23.9748	-0.590166	5e-05	0.000391667
121	LMLN	3.18449	2.11452	-0.590734	0.00365	0.0169539
122	IL11	8.10534	5.37859	-0.591647	5e-05	0.000391667
123	ZNF615	3.09119	2.04784	-0.594061	0.00055	0.00338046
124	USP37	4.68146	3.10132	-0.594077	5e-05	0.000391667
125	SH3PXD2A	17.5807	11.6456	-0.594214	5e-05	0.000391667
126	TAGLN	5.28168	3.49627	-0.59518	0.0077	0.0312699
127	TCF7	14.3854	9.52021	-0.59554	5e-05	0.000391667
128	CDK4	335.03	221.659	-0.595949	5e-05	0.000391667
129	ZNF527	2.0775	1.37269	-0.597838	0.0039	0.0179249
130	GPR124	2.87598	1.90012	-0.597958	5e-05	0.000391667
131	BEND3	1.00217	0.661544	-0.599214	5e-05	0.000391667
132	RACGAP1	53.9122	35.5331	-0.601448	5e-05	0.000391667
133	ITGB8	17.4948	11.5248	-0.602183	5e-05	0.000391667
134	IQGAP3	20.1613	13.2794	-0.602397	5e-05	0.000391667
135	SFXN1	37.7908	24.8659	-0.603867	5e-05	0.000391667
136	TP73	3.17468	2.08505	-0.606531	5e-05	0.000391667
137	KIF14	8.42187	5.51945	-0.609615	5e-05	0.000391667
138	ZNF621	4.21791	2.76344	-0.610064	5e-05	0.000391667
139	GNB1	129.983	85.144	-0.610343	5e-05	0.000391667
140	RFX2	4.02558	2.63044	-0.613893	0.00985	0.0381392
141	E2F7	4.56949	2.98582	-0.613903	5e-05	0.000391667
142	SOGA1	20.009	13.0346	-0.618303	5e-05	0.000391667
143	SLC12A6	3.12262	2.03371	-0.618643	0.0005	0.00311223
144	ZNF71	3.2999	2.14697	-0.620119	0.01015	0.0390671
145	TECPR2	6.30386	4.09575	-0.622108	0.00015	0.0010702
146	RBM12B	9.88602	6.4141	-0.624143	5e-05	0.000391667
147	TRIM44	26.6272	17.2566	-0.62575	5e-05	0.000391667
148	GXYLT1	6.16674	3.98957	-0.628276	5e-05	0.000391667
149	CDK6	12.7935	8.27132	-0.629225	5e-05	0.000391667
150	MCM10	14.4433	9.33585	-0.629547	5e-05	0.000391667
151	CDON	2.11633	1.36591	-0.631702	0.0028	0.0135939
152	BRIP1	5.03974	3.24913	-0.633298	5e-05	0.000391667
153	ZFAND4	1.87235	1.20677	-0.633693	0.01305	0.047804
154	NTN1	2.48328	1.59966	-0.634482	5e-05	0.000391667
155	USP13	6.48434	4.17253	-0.636037	5e-05	0.000391667
156	PHIP	6.64905	4.27726	-0.63646	5e-05	0.000391667
157	C10orf12	0.975001	0.626604	-0.63785	0.0004	0.00256759
158	ZNF823	1.97097	1.26624	-0.638359	0.0031	0.0147957
159	LRP8	32.0425	20.5792	-0.6388	5e-05	0.000391667
160	MAP3K9	1.724	1.10619	-0.640161	5e-05	0.000391667
161	INPP5J	1.79216	1.1479	-0.642702	0.00275	0.0133981
162	SDC4	52.8835	33.783	-0.646521	5e-05	0.000391667
163	NRG1	8.35886	5.33683	-0.647323	5e-05	0.000391667
164	CHST6	2.63288	1.66939	-0.657319	5e-05	0.000391667
165	ANKMY1	5.91805	3.74729	-0.659273	0.00285	0.0137684
166	ABHD2	34.9989	22.1363	-0.660892	5e-05	0.000391667
167	RNF32	3.6232	2.28745	-0.663527	0.00405	0.0184917
168	NBPF1	15.6763	9.82532	-0.674004	5e-05	0.000391667
169	SDC1	11.8453	7.41717	-0.67537	5e-05	0.000391667
170	ST8SIA4	1.1869	0.743027	-0.675711	0.0054	0.0235074
171	ATXN7L1	5.33018	3.33478	-0.676592	0.00315	0.0149999
172	AGO3	7.25145	4.53309	-0.677775	5e-05	0.000391667
173	SMAD6	2.45232	1.53286	-0.677916	0.00155	0.00820519
174	ADAM19	6.98481	4.36577	-0.677984	5e-05	0.000391667
175	CCNE1	14.1323	8.82307	-0.679644	5e-05	0.000391667
176	ZNF530	4.3532	2.71732	-0.679891	0.0001	0.000737827
177	FAM155A	1.062	0.661318	-0.683367	0.00945	0.0368823
178	AC005003.1	4.11491	2.55598	-0.686984	5e-05	0.000391667
179	ZNF30	3.10971	1.92842	-0.689362	0.0008	0.00469503
180	HIPK2	11.7973	7.30101	-0.69229	5e-05	0.000391667
181	SFT2D2	8.57614	5.29943	-0.694492	5e-05	0.000391667
182	THAP10	2.85259	1.75898	-0.697528	0.0013	0.00708928
183	RBMS3	11.4291	7.04296	-0.698461	5e-05	0.000391667
184	ANKRD44	5.82628	3.58727	-0.699688	0.001	0.00569405
185	EGR1	6.4842	3.98663	-0.701759	5e-05	0.000391667
186	STC1	2.59816	1.59524	-0.703716	5e-05	0.000391667
187	CANT1	37.6561	23.0896	-0.705639	5e-05	0.000391667
188	B3GALNT1	2.47049	1.51372	-0.706701	0.0028	0.0135939
189	HFE	7.42978	4.55032	-0.707351	5e-05	0.000391667
190	ZBTB41	2.88427	1.75728	-0.714862	5e-05	0.000391667
191	ITPRIPL1	1.74126	1.06003	-0.716027	0.00135	0.007314
192	PLD1	10.344	6.26827	-0.722657	5e-05	0.000391667
193	WTIP	2.39979	1.45312	-0.723757	0.0015	0.00797094
194	CTDSPL2	14.6514	8.87121	-0.723833	5e-05	0.000391667
195	C3orf52	1.29476	0.783892	-0.723962	0.0068	0.0282987
196	ITGB1	171.512	103.762	-0.725032	5e-05	0.000391667
197	NGFRAP1	218.894	131.645	-0.733577	5e-05	0.000391667
198	ARAP2	1.68104	1.00515	-0.741945	0.0127	0.0467277
199	WNK3	1.20055	0.717036	-0.743575	0.0074	0.0302807
200	AC010536.1	0.789347	0.468038	-0.754035	0.00615	0.02621
201	ZNF684	5.36596	3.15868	-0.764512	5e-05	0.000391667
202	MYO9A	4.4384	2.60674	-0.767795	5e-05	0.000391667
203	SPRYD4	7.43193	4.3631	-0.768382	5e-05	0.000391667
204	DDR2	5.82557	3.40408	-0.775136	5e-05	0.000391667
205	MAP3K7CL	1.46834	0.857193	-0.776494	0.00365	0.0169539
206	NR4A1	95.3352	55.4927	-0.780711	5e-05	0.000391667
207	SLC16A7	1.68064	0.97796	-0.781167	0.00725	0.0297694
208	TCF4	12.4499	7.22274	-0.785519	5e-05	0.000391667
209	B4GALT1	16.1706	9.38069	-0.785609	5e-05	0.000391667
210	AGO2	10.329	5.9515	-0.795369	0.0005	0.00311223
211	NACC1	33.8178	19.3698	-0.803979	5e-05	0.000391667
212	TAF13	78.3721	44.8745	-0.804446	5e-05	0.000391667
213	ECI2	32.2651	18.4466	-0.80662	5e-05	0.000391667
214	ZNF704	3.26113	1.86417	-0.806837	0.0006	0.00364203
215	HEG1	6.29128	3.57705	-0.814582	5e-05	0.000391667
216	DAG1	123.152	69.7783	-0.819592	5e-05	0.000391667
217	PXDN	13.1457	7.43709	-0.821785	5e-05	0.000391667
218	SGMS2	2.20464	1.24247	-0.827332	0.00125	0.00685707
219	PTPN14	4.4803	2.51249	-0.834478	5e-05	0.000391667
220	POLE2	9.08035	5.07413	-0.839589	5e-05	0.000391667
221	LIF	46.3882	25.8725	-0.842339	5e-05	0.000391667
222	REL	0.989988	0.551166	-0.844924	0.00145	0.00775477
223	SERINC5	5.17777	2.87172	-0.850416	5e-05	0.000391667
224	CRYBG3	2.15174	1.19286	-0.851084	5e-05	0.000391667
225	NFKBID	5.07394	2.7979	-0.858765	5e-05	0.000391667
226	MERTK	2.28838	1.26176	-0.858889	0.00015	0.0010702
227	ZNF253	2.75554	1.51219	-0.865698	0.0002	0.00138708
228	STC2	3.04163	1.66021	-0.873476	0.00135	0.007314
229	ZC3HAV1L	2.30927	1.24983	-0.885703	5e-05	0.000391667
230	FAM132B	1.47873	0.793837	-0.897448	0.0028	0.0135939
231	TSN	64.2678	34.3086	-0.905526	5e-05	0.000391667
232	NEGR1	2.19283	1.16402	-0.913681	0.00945	0.0368823
233	STX11	0.803813	0.422968	-0.926312	0.00545	0.0236755
234	GPR63	0.716275	0.375568	-0.931439	0.00605	0.0258367
235	E2F2	7.63335	3.99333	-0.934724	5e-05	0.000391667
236	LACE1	1.74723	0.897957	-0.960355	0.00315	0.0149999
237	ZNF100	2.3696	1.20893	-0.970915	5e-05	0.000391667
238	S100A2	14.9057	7.57929	-0.975733	5e-05	0.000391667
239	ZKSCAN8	3.83707	1.93264	-0.989436	5e-05	0.000391667
240	P2RY1	0.590586	0.287845	-1.03686	0.0017	0.00890013
241	GLIPR1	5.45942	2.62488	-1.05649	5e-05	0.000391667
242	ZNF730	2.11654	1.00826	-1.06984	0.0117	0.0436566
243	ANK1	0.990766	0.469318	-1.07798	0.0009	0.00519036
244	ABCA13	0.885594	0.417711	-1.08414	0.00235	0.0117239
245	TMPRSS9	1.36962	0.643159	-1.09052	0.00465	0.0207306
246	GPR39	1.04744	0.484064	-1.1136	0.0003	0.0019815
247	PIK3CG	1.87318	0.865149	-1.11447	5e-05	0.000391667
248	PPP3CA	15.5647	7.06589	-1.13934	5e-05	0.000391667
249	OPRD1	0.826351	0.370094	-1.15886	0.00425	0.0192412
250	ZNF573	3.5529	1.57828	-1.17065	0.00035	0.00227118
251	CEMP1	5.68404	2.52218	-1.17224	5e-05	0.000391667
252	HSPB6	1.26826	0.561658	-1.17509	0.00195	0.0100322
253	MTNR1A	1.77357	0.783644	-1.17839	0.01225	0.0452923
254	FRG1B	1.89614	0.831486	-1.1893	0.00235	0.0117239
255	C3orf72	1.27174	0.548183	-1.21407	5e-05	0.000391667
256	RAB30	2.2388	0.957806	-1.22492	5e-05	0.000391667
257	AC145676.2	2.58863	1.10741	-1.225	5e-05	0.000391667
258	ZP1	2.15162	0.916062	-1.23191	0.0027	0.0131893
259	DIO2	0.846383	0.351024	-1.26974	0.0064	0.0269578
260	NAALADL2	1.81898	0.753677	-1.27111	0.01095	0.0413027
261	C19orf55	7.78982	3.19408	-1.28619	5e-05	0.000391667
262	ARL10	2.95465	1.18795	-1.31451	5e-05	0.000391667
263	MEGF10	0.90455	0.36275	-1.31823	0.007	0.0289357
264	ALDH1A2	4.39976	1.75427	-1.32655	0.00075	0.00443443
265	ARRB1	0.972495	0.372061	-1.38615	0.0032	0.0152075
266	MFNG	1.58015	0.583842	-1.43641	0.00135	0.007314
267	SGK196	2.31709	0.846872	-1.4521	5e-05	0.000391667
268	ZNF681	0.655273	0.236467	-1.47046	0.00425	0.0192412
269	NOD2	0.671721	0.241314	-1.47695	0.0101	0.0389531
270	ACVR1C	0.522524	0.18645	-1.48671	0.0012	0.00663529
271	ZBTB20	1.24756	0.416415	-1.58302	0.0015	0.00797094
272	TERT	1.89444	0.624348	-1.60135	5e-05	0.000391667
273	TFPI2	75.5172	24.1817	-1.64289	5e-05	0.000391667
274	PRR5L	0.566397	0.180455	-1.65018	0.00145	0.00775477
275	GFAP	0.902524	0.277491	-1.70153	0.0072	0.0296079
276	SDIM1	0.999608	0.267487	-1.9019	5e-05	0.000391667
277	VWA7	3.20509	0.772546	-2.05267	0.001	0.00569405
278	GRIP1	0.963406	0.203602	-2.24239	0.00025	0.00169085
279	COL2A1	0.524326	0.0943071	-2.47503	0.00745	0.0304329
280	PAGE2B	2.75789	0.49427	-2.48019	0.00495	0.0218399
281	STARD6	0.571332	0.096744	-2.56209	0.0008	0.00469503
282	PLCXD1	0.790456	0.0943743	-3.06622	0.0002	0.00138708
283	LRFN5	0.881419	0.0980442	-3.16832	0.00355	0.016568
284	ASH1L	128.892	5.72707	-4.49222	5e-05	0.000391667
285	DQX1	80.5097	0.501961	-7.32544	5e-05	0.000391667
