# Supplementary material for: Impact of somatic copy number alterations on the glioblastoma miRNome: miR‐4484 is a genomically deleted tumour suppressor
Source: Mol Oncol. 2017 May 24;11(8):927–44. doi: 10.1002/1878-0261.12060 (PMC5537698; doi:10.1002/1878-0261.12060)
Supplement: Supplementary file 6 — Table S5. Genes regulated by miR‐4484 overexpression at 72 h interval (Cut‐off ± 0.57 in Log2 scale). [file MOL2-11-927-s006.xlsx]

## Sheet: Sheet1
Supplementary Table 5, ST5: Genes regulated by miR-4484 overexpression at 72 hours interval.(cut-off +/-0.57 in Log2 scale)
S.No	Gene	Pre-miR-neg	Pre-miR-4484	log2 fold change	p-value	q-value
1	KCTD12	5.43598	406.681	6.22521	5e-05	0.000583604
2	STAT4	0.0718402	0.565536	2.97676	5e-05	0.000583604
3	ANGPTL7	0.225099	1.10768	2.2989	0.0038	0.0267409
4	PRSS33	0.129001	0.509047	1.98042	0.00265	0.0199669
5	AUTS2	0.236683	0.908925	1.94121	0.0012	0.0100605
6	XG	0.202252	0.745968	1.88296	0.00745	0.0465547
7	SLC30A8	0.127103	0.463224	1.86571	0.0054	0.0359188
8	NTN4	0.266393	0.946929	1.8297	0.0034	0.0244468
9	RP11-259P6.1	0.489589	1.60846	1.71604	0.00275	0.0205052
10	TYR	0.819276	2.29781	1.48784	5e-05	0.000583604
11	GGACT	0.620056	1.73793	1.4869	0.00265	0.0199669
12	CLU	0.958983	2.57076	1.42262	0.00665	0.0424715
13	COL13A1	0.300097	0.787519	1.39188	0.00485	0.0327752
14	PDGFD	0.562469	1.41393	1.32986	5e-05	0.000583604
15	IL7R	0.370074	0.925989	1.32318	0.004	0.0279222
16	B3GALT2	0.336367	0.822966	1.2908	0.0012	0.0100605
17	ST6GALNAC5	0.99579	2.37659	1.25498	0.00015	0.00159832
18	GRAMD2	0.427696	0.999566	1.22471	0.00245	0.0186128
19	SLC26A4	0.31295	0.707341	1.17648	0.00805	0.0493518
20	NPAS3	0.569863	1.26475	1.15016	0.0062	0.0402988
21	LGI3	0.503259	1.10168	1.13034	0.0015	0.0122522
22	CDKL5	0.243353	0.528087	1.11773	0.00815	0.0497985
23	ROPN1	0.637351	1.35872	1.09209	0.00415	0.0288595
24	HIST2H2BE	1.94434	4.14245	1.0912	5e-05	0.000583604
25	SLC38A11	2.12002	4.47582	1.07807	5e-05	0.000583604
26	TJP1	10.1412	21.1511	1.0605	5e-05	0.000583604
27	KRT80	0.374726	0.759134	1.01852	0.0002	0.00207487
28	CIITA	5.70557	11.3913	0.997491	0.00025	0.00252693
29	ZNF461	2.54723	5.0239	0.979876	0.00795	0.0489203
30	MYO15B	1.88758	3.70421	0.972626	0.00465	0.0317484
31	ANO3	0.560265	1.07418	0.939049	0.0007	0.00630038
32	HMGN5	3.29428	6.2555	0.925162	0.00045	0.00425914
33	CALCR	0.312336	0.59105	0.92018	0.0029	0.0214206
34	OSR1	0.580564	1.09393	0.913989	0.00565	0.037371
35	SLITRK6	2.793	5.24566	0.909311	5e-05	0.000583604
36	SYTL2	3.12143	5.85871	0.908376	0.00015	0.00159832
37	CNTN1	1.33548	2.44976	0.875286	0.0008	0.00709603
38	PAG1	4.32492	7.93273	0.875144	5e-05	0.000583604
39	EFR3B	2.40893	4.35383	0.853895	5e-05	0.000583604
40	ZCWPW1	1.13797	2.04285	0.844121	0.002	0.0156773
41	CUBN	0.435	0.778686	0.840025	0.0026	0.0196439
42	PUS7L	1.90038	3.38595	0.833272	5e-05	0.000583604
43	RGS17	0.672769	1.1915	0.824595	0.008	0.0491548
44	ANK3	7.95427	13.9018	0.805471	5e-05	0.000583604
45	GLI2	3.87481	6.7597	0.802832	0.0071	0.0448427
46	FREM1	1.62189	2.82766	0.801929	0.0013	0.0107839
47	BMPR1A	3.00762	5.22808	0.797661	0.0064	0.0413223
48	SEMA3C	33.688	58.2128	0.7891	5e-05	0.000583604
49	ZKSCAN8	2.71848	4.60766	0.761233	5e-05	0.000583604
50	STAG3L3	1.34403	2.27283	0.757929	0.00275	0.0205052
51	MID1	3.47962	5.88121	0.757183	0.0011	0.00937925
52	SOCS7	3.94546	6.63644	0.750216	0.0002	0.00207487
53	FAM198B	8.87728	14.93	0.750023	5e-05	0.000583604
54	CARD14	1.10165	1.83881	0.739106	0.0036	0.0256615
55	RFTN2	2.35418	3.92884	0.73888	5e-05	0.000583604
56	ALS2CR8	2.26423	3.77449	0.737262	5e-05	0.000583604
57	ARHGAP24	10.6039	17.6092	0.731743	5e-05	0.000583604
58	ZNF441	1.04498	1.73373	0.730412	0.0013	0.0107839
59	DKK1	7.37657	12.1988	0.725711	0.0001	0.00110254
60	FLRT3	1.63656	2.68127	0.712251	0.0032	0.0232825
61	FAM45A	4.94865	8.10523	0.711819	0.00025	0.00252693
62	ZNF621	3.15739	5.15797	0.708071	5e-05	0.000583604
63	PLCB4	3.11283	5.06063	0.701091	0.00015	0.00159832
64	TNFRSF21	5.74414	9.26553	0.689783	5e-05	0.000583604
65	CPM	12.1528	19.5431	0.685377	5e-05	0.000583604
66	ZNF844	1.23975	1.9794	0.675009	0.00105	0.00904161
67	KCNN3	0.97007	1.54864	0.674845	0.00405	0.0282235
68	ESRP1	1.87212	2.97403	0.667742	0.0005	0.00466817
69	HIST1H2AC	3.77114	5.97777	0.664607	0.0004	0.00383647
70	PHIP	4.84559	7.66758	0.6621	5e-05	0.000583604
71	PTPRG	0.986804	1.55042	0.651822	0.00045	0.00425914
72	MTX3	3.14355	4.93796	0.651519	5e-05	0.000583604
73	MBNL2	15.1486	23.5688	0.637698	5e-05	0.000583604
74	C19orf44	3.10497	4.82825	0.636922	0.0034	0.0244468
75	TRIM33	8.20514	12.7281	0.633413	5e-05	0.000583604
76	EML1	7.45131	11.5546	0.632907	0.00275	0.0205052
77	FAM129A	16.2104	25.1243	0.63216	5e-05	0.000583604
78	P2RX7	15.2725	23.6561	0.631273	5e-05	0.000583604
79	GPR155	7.56542	11.6953	0.628439	5e-05	0.000583604
80	KIF6	4.28442	6.62066	0.627876	5e-05	0.000583604
81	SHROOM2	6.57557	10.1607	0.627811	5e-05	0.000583604
82	PDCD4	35.7166	55.1483	0.626721	5e-05	0.000583604
83	KAT2B	54.3242	83.8605	0.626398	5e-05	0.000583604
84	KAT6B	0.909631	1.39591	0.617857	0.0003	0.00295809
85	CHL1	8.65509	13.242	0.613505	0.0046	0.031459
86	FBN1	7.17868	10.9766	0.61264	0.0005	0.00466817
87	PDE1C	7.49654	11.4623	0.612602	0.0001	0.00110254
88	PCNXL2	5.90285	9.01982	0.611687	0.0051	0.0342823
89	CREBRF	2.72629	4.16443	0.611177	0.0008	0.00709603
90	PLEKHM3	0.952451	1.45242	0.608739	0.00325	0.0235219
91	TNFAIP3	3.5463	5.39924	0.606442	0.00695	0.0440638
92	FAM114A1	14.6184	22.2195	0.604046	5e-05	0.000583604
93	ADAMTS9	2.99435	4.54874	0.603222	0.0011	0.00937925
94	LIMCH1	5.71007	8.6718	0.602825	0.00035	0.00340035
95	ZNF805	0.939858	1.42692	0.602385	0.00545	0.0362222
96	AADAT	7.41257	11.2242	0.598566	5e-05	0.000583604
97	ITSN1	9.0499	13.6762	0.595693	0.00325	0.0235219
98	TAF1	7.07309	10.685	0.595168	0.0038	0.0267409
99	CTDSPL2	10.6441	16.0768	0.594926	5e-05	0.000583604
100	NTM	10.9388	16.5026	0.593231	0.00015	0.00159832
101	ABCA1	2.24386	3.3769	0.589717	5e-05	0.000583604
102	DOCK4	5.25323	7.89062	0.586935	0.00485	0.0327752
103	TECPR1	12.0332	18.0709	0.586648	0.00435	0.0300228
104	COL22A1	2.50777	3.7652	0.586321	0.0003	0.00295809
105	ARL15	2.95976	4.4398	0.585013	0.00155	0.0126045
106	GK5	4.35068	6.5166	0.582879	0.00375	0.0265133
107	PRELP	1.06959	1.60188	0.582705	0.00015	0.00159832
108	ZFHX4	1.45579	2.1792	0.581998	0.0062	0.0402988
109	RNF150	3.68956	5.50751	0.577952	0.00025	0.00252693
110	BHLHE41	8.66229	12.9231	0.57713	0.0059	0.0386531
111	DUSP6	15.5733	23.229	0.576848	0.00015	0.00159832
112	MTSS1L	10.575	15.7733	0.576826	0.00045	0.00425914
113	GULP1	30.7551	45.5787	0.567535	5e-05	0.000583604
114	MMD	36.4299	24.6131	-0.565699	5e-05	0.000583604
115	CREM	41.4304	27.9286	-0.568945	5e-05	0.000583604
116	SOD3	5.39243	3.63172	-0.570284	0.0028	0.0208216
117	CCNE1	13.2915	8.94635	-0.571129	5e-05	0.000583604
118	SLC39A4	10.2374	6.83887	-0.582026	0.0022	0.0169949
119	HES4	7.04528	4.69925	-0.584226	0.00125	0.0104215
120	TUBA4A	9.24744	6.09629	-0.601124	0.0009	0.00788981
121	GADD45B	161.431	104.884	-0.622128	5e-05	0.000583604
122	NGFRAP1	225.864	146.416	-0.625388	5e-05	0.000583604
123	AIM2	2.36696	1.52912	-0.630332	0.00775	0.0480116
124	SLMO1	8.33464	5.36946	-0.634342	0.00255	0.0193015
125	CITED1	306.138	196.958	-0.636295	5e-05	0.000583604
126	GNAZ	2.15006	1.37945	-0.640279	0.00095	0.00828854
127	ZNF69	4.82656	3.08125	-0.647482	0.00425	0.0294064
128	TINAGL1	8.14761	5.17601	-0.654536	5e-05	0.000583604
129	C3	74.3459	47.1979	-0.65553	5e-05	0.000583604
130	NR4A3	4.56466	2.87194	-0.66848	5e-05	0.000583604
131	SLC35G2	8.74674	5.47816	-0.675053	5e-05	0.000583604
132	PPP3CA	15.1136	9.32415	-0.696806	0.0002	0.00207487
133	OPN1SW	2.57012	1.58172	-0.700346	0.0077	0.0478275
134	SNRPA1	21.2592	12.9164	-0.718883	0.00025	0.00252693
135	NR4A1	110.795	64.7101	-0.775831	5e-05	0.000583604
136	PCOLCE2	5.14529	2.96278	-0.796301	0.00295	0.0217122
137	STC1	2.30923	1.28557	-0.845011	5e-05	0.000583604
138	PTGES	8.05707	4.46782	-0.850685	5e-05	0.000583604
139	BPHL	10.9645	6.02552	-0.863682	5e-05	0.000583604
140	RPL9	65.476	35.3106	-0.890864	5e-05	0.000583604
141	STX11	1.15329	0.616065	-0.904599	0.00355	0.0253707
142	ECI2	33.6889	17.9806	-0.905831	5e-05	0.000583604
143	RPL18A	40.1386	21.3945	-0.907753	5e-05	0.000583604
144	IL24	8.25424	4.26899	-0.951241	0.00635	0.0410797
145	MAP3K7CL	1.11536	0.560354	-0.993104	0.00315	0.0229591
146	RNF149	54.841	27.3726	-1.00252	5e-05	0.000583604
147	C14orf28	1.50313	0.726982	-1.04798	0.00265	0.0199669
148	RP11-770J1.5	8.58634	4.13008	-1.05587	0.00015	0.00159832
149	HES7	2.17991	1.04156	-1.06552	0.0035	0.0250894
150	AC119673.1	38.7026	18.3055	-1.08016	5e-05	0.000583604
151	CD274	3.75628	1.75574	-1.09722	0.00795	0.0489203
152	MESP1	2.9825	1.36834	-1.12409	0.00645	0.0415801
153	PTHLH	4.80287	2.07026	-1.21409	5e-05	0.000583604
154	GLTSCR2	185.307	76.9054	-1.26876	5e-05	0.000583604
155	TFPI2	44.9049	14.2668	-1.65421	5e-05	0.000583604
156	ESRP2	2.16	0.652689	-1.72656	0.0001	0.00110254
157	GNL3	431.506	68.975	-2.64524	5e-05	0.000583604
158	VWA7	1.58213	0.226921	-2.80161	0.0039	0.0273165
