# Supplementary material for: Impact of somatic copy number alterations on the glioblastoma miRNome: miR‐4484 is a genomically deleted tumour suppressor
Source: Mol Oncol. 2017 May 24;11(8):927–44. doi: 10.1002/1878-0261.12060 (PMC5537698; doi:10.1002/1878-0261.12060)
Supplement: Supplementary file 7 — Table S6. List of genes downregulated upon miR‐4484 overexpression, upregulated in GBM and bearing binding sites for miR‐4484. [file MOL2-11-927-s007.xlsx]

## Sheet: Sheet1
Supplementary Table 6, ST6: List of genes downregulated upon miR-4484 overexpression, upregulated in GBM and bearing binding sites for miR-4484
		RNA sequencing		miRWalk		TCGA GBM vs Normal Agilent
S.No.	Gene	log2 fold change	p value	Source	# Algorithms	log2 fold change	p value
1	ZBTB20	-1.58	0.0079709	Predicted	4	0.98	8.63e-05
2	NOD2	-1.48	0.0389531	Predicted	4	1.8	3.16e-06
3	MFNG	-1.44	0.007314	Predicted	2	1.18	8.69e-06
4	PIK3CG	-1.11	0.0003917	Predicted	1	0.59	0.0032882
5	ABCA13	-1.08	0.0117239	Predicted	3	1.26	1.53e-05
6	P2RY1	-1.04	0.0089001	Predicted;Validated	4	0.62	0.0737841
7	S100A2	-0.98	0.0003917	Predicted	2	2.19	1.9e-06
8	E2F2	-0.93	0.0003917	Predicted	5	0.88	1.1e-05
9	STC2	-0.87	0.007314	Predicted	4	1.28	1.71e-05
10	SERINC5	-0.85	0.0003917	Predicted;Validated	4	0.47	0.0120564
11	STC1	-0.85	0.0005836	Predicted	5	0.95	0.000303
12	LIF	-0.84	0.0003917	Predicted	3	0.71	0.0021684
13	PTPN14	-0.83	0.0003917	Predicted;Validated	4	0.21	0.380029
14	PXDN	-0.82	0.0003917	Predicted	4	1.73	2.14e-06
15	DAG1	-0.82	0.0003917	Predicted	5	1.05	2.31e-06
16	HEG1	-0.81	0.0003917	Predicted	6	0.72	0.000255
17	TAF13	-0.8	0.0003917	Predicted;Validated	2	0.02	0.979677
18	PCOLCE2	-0.8	0.0217122	Predicted	2	0.88	0.0278136
19	DDR2	-0.78	0.0003917	Predicted	2	1.09	0.000395
20	ITGB1	-0.73	0.0003917	Predicted	5	1.28	2.14e-06
21	CTDSPL2	-0.72	0.0003917	Predicted	3	0.67	0.000185
22	STC1	-0.7	0.0003917	Predicted	5	0.95	0.000303
23	EGR1	-0.7	0.0003917	Predicted	4	0.71	0.0349401
24	SFT2D2	-0.69	0.0003917	Predicted	3	1.33	2.28e-06
25	ZNF530	-0.68	0.0007378	Predicted	4	0.67	5.87e-06
26	ST8SIA4	-0.68	0.0235074	Predicted	3	1.18	6.97e-06
27	NTN1	-0.63	0.0003917	Predicted	3	1.11	2.48e-06
28	BRIP1	-0.63	0.0003917	Predicted	2	1.34	2.32e-05
29	CDON	-0.63	0.0135939	Predicted;Validated	5	0.23	0.279534
30	MCM10	-0.63	0.0003917	Predicted	4	1.43	1.86e-05
31	CDK6	-0.63	0.0003917	Predicted	5	1.98	3.39e-06
32	GXYLT1	-0.63	0.0003917	Predicted;Validated	4	NA	NA
33	GADD45B	-0.62	0.0005836	Predicted	1	1.05	0.0061063
34	E2F7	-0.61	0.0003917	Predicted	2	2.28	1.9e-06
35	KIF14	-0.61	0.0003917	Predicted	4	2.11	1.9e-06
36	SFXN1	-0.6	0.0003917	Predicted	4	0.64	3.46e-05
37	IQGAP3	-0.6	0.0003917	Predicted	2	0.7	6.5e-05
38	ITGB8	-0.6	0.0003917	Predicted	5	1.2	1.05e-05
39	RACGAP1	-0.6	0.0003917	Predicted	1	1.01	2.2e-05
40	CDK4	-0.6	0.0003917	Predicted	3	1.86	1.9e-06
41	OSBPL3	-0.59	0.0003917	Predicted	2	1.23	3.9e-05
42	LBR	-0.57	0.0003917	Predicted	3	1.3	1.9e-06
